# Supplementary material for: Associations between triglyceride glucose-body mass index and cardiovascular, renal, hepatic and bone biomarkers in patients with type 2 diabetes: a single-center, cross-sectional study
Source: Front Endocrinol (Lausanne). 2025 Sep 12;16:1566818. doi: 10.3389/fendo.2025.1566818 (PMC12463613; doi:10.3389/fendo.2025.1566818)
Supplement: Supplementary file 2 [file Table1.xlsx]

## Sheet: Sheet1
Table S2. Correlations among clinical characteristics of T2D patients in this study
	Age	Course of disease	TyG-BMI	TG	FBG	BMI	HbA1c	SYS	DIA	IPTH	25(OH)D	TP1NP	Osteocalcin	BALP	β-CrossLaps	Alb	AST	ALT	TC	HDL	LDL	Cr	UA	eGFR-EPI	Urea	Na	K	CO2	Ca
Age	1	0.45	-0.28	-0.231	-0.08	-0.214	-0.102	0.276	-0.226	0.121	0.115	-0.021	0.033	-0.074	-0.085	-0.181	-0.091	-0.207	-0.191	0.178	-0.162	0.108	-0.1	-0.544	0.196	0.176	0.09	0.095	-0.103
Course of disease	0.45	1	-0.196	-0.128	0.017	-0.181	-0.027	0.16	-0.181	0.061	0.104	0.004	0.003	-0.143	-0.12	-0.167	-0.106	-0.163	-0.149	0.124	-0.153	0.151	-0.034	-0.295	0.221	0.058	0.116	0.056	-0.098
TyG-BMI	-0.28	-0.196	1	0.545	0.25	0.889	0.179	0.144	0.321	0.026	-0.17	-0.05	-0.128	0.094	-0.099	0.078	0.175	0.245	0.286	-0.419	0.107	0.045	0.324	0.076	-0.024	-0.235	0.018	-0.111	0.122
TG	-0.231	-0.128	0.545	1	0.161	0.232	0.135	0.019	0.192	-0.027	-0.121	-0.062	-0.077	0.05	-0.046	0.061	0.027	0.076	0.501	-0.349	-0.001	0.04	0.258	0.072	0.034	-0.248	-0.008	-0.1	0.114
FBG	-0.08	0.017	0.25	0.161	1	0.026	0.358	0.009	0.035	-0.037	-0.114	-0.066	-0.094	0.106	-0.052	-0.026	0.003	0.038	0.147	-0.067	0.088	-0.043	-0.065	0.076	0.015	-0.341	0.092	-0.069	0.055
BMI	-0.214	-0.181	0.889	0.232	0.026	1	0.027	0.15	0.281	0.059	-0.103	-0.004	-0.092	0.039	-0.087	0.059	0.19	0.238	0.074	-0.301	0.029	0.06	0.279	0.038	-0.027	-0.065	-0.001	-0.067	0.051
HbA1c	-0.102	-0.027	0.179	0.135	0.358	0.027	1	-0.018	0.01	-0.061	-0.116	-0.052	-0.126	0.138	-0.04	-0.102	0.017	0.055	0.167	-0.068	0.123	-0.056	-0.04	0.197	-0.003	-0.299	0.056	-0.036	0.061
SYS	0.276	0.16	0.144	0.019	0.009	0.15	-0.018	1	0.539	0.185	-0.055	0.04	0.07	0.036	-0.041	-0.03	0.011	-0.019	0.068	0.028	0.057	0.108	0.048	-0.199	0.086	0.056	-0.03	0.044	0.013
DIA	-0.226	-0.181	0.321	0.192	0.035	0.281	0.01	0.539	1	0.064	-0.053	-0.04	-0.02	0.079	-0.036	0.164	0.071	0.118	0.165	-0.125	0.119	0.01	0.129	0.125	-0.077	-0.062	-0.109	-0.051	0.106
IPTH	0.121	0.061	0.026	-0.027	-0.037	0.059	-0.061	0.185	0.064	1	-0.224	0.288	0.529	0.107	0.303	-0.163	0.018	-0.011	0.006	0.013	0.006	0.512	0.09	-0.329	0.391	0.052	0.045	-0.084	-0.214
25(OH)D	0.115	0.104	-0.17	-0.121	-0.114	-0.103	-0.116	-0.055	-0.053	-0.224	1	-0.11	-0.045	-0.155	-0.062	0.213	0.011	0.005	-0.094	0.093	-0.048	-0.053	0.009	0.001	0.006	0.112	-0.037	0.027	0.095
TP1NP	-0.021	0.004	-0.05	-0.062	-0.066	-0.004	-0.052	0.04	-0.04	0.288	-0.11	1	0.532	0.314	0.49	-0.201	0.036	-0.004	-0.018	0.037	-0.002	0.319	-0.033	-0.136	0.221	0.073	0.033	-0.025	-0.133
Osteocalcin	0.033	0.003	-0.128	-0.077	-0.094	-0.092	-0.126	0.07	-0.02	0.529	-0.045	0.532	1	0.292	0.699	-0.111	-0.025	-0.058	0.009	0.086	0.028	0.53	-0.009	-0.258	0.353	0.121	0.07	-0.032	-0.055
BALP	-0.074	-0.143	0.094	0.05	0.106	0.039	0.138	0.036	0.079	0.107	-0.155	0.314	0.292	1	0.397	-0.03	0.111	0.12	0.062	-0.02	0.055	-0.052	-0.074	0.062	-0.06	-0.125	-0.001	-0.073	0.128
β-CrossLaps	-0.085	-0.12	-0.099	-0.046	-0.052	-0.087	-0.04	-0.041	-0.036	0.303	-0.062	0.49	0.699	0.397	1	-0.121	-0.003	-0.014	0.019	0.032	0.042	0.256	-0.067	-0.089	0.143	0.05	-0.036	-0.082	-0.06
Alb	-0.181	-0.167	0.078	0.061	-0.026	0.059	-0.102	-0.03	0.164	-0.163	0.213	-0.201	-0.111	-0.03	-0.121	1	0.085	0.116	0.029	0.03	0.012	-0.217	0.063	0.261	-0.175	0.081	-0.004	-0.134	0.466
AST	-0.091	-0.106	0.175	0.027	0.003	0.19	0.017	0.011	0.071	0.018	0.011	0.036	-0.025	0.111	-0.003	0.085	1	0.852	0.041	-0.005	0.045	-0.037	0.112	0.04	-0.071	-0.027	-0.001	-0.021	0.096
ALT	-0.207	-0.163	0.245	0.076	0.038	0.238	0.055	-0.019	0.118	-0.011	0.005	-0.004	-0.058	0.12	-0.014	0.116	0.852	1	0.042	-0.077	0.044	-0.041	0.13	0.126	-0.073	-0.054	-0.009	-0.038	0.114
TC	-0.191	-0.149	0.286	0.501	0.147	0.074	0.167	0.068	0.165	0.006	-0.094	-0.018	0.009	0.062	0.019	0.029	0.041	0.042	1	0.139	0.797	0.006	0.121	0.048	0.015	-0.208	0.036	-0.055	0.136
HDL	0.178	0.124	-0.419	-0.349	-0.067	-0.301	-0.068	0.028	-0.125	0.013	0.093	0.037	0.086	-0.02	0.032	0.03	-0.005	-0.077	0.139	1	0.132	-0.089	-0.246	-0.041	-0.021	0.114	0.045	0.082	0.021
LDL	-0.162	-0.153	0.107	-0.001	0.088	0.029	0.123	0.057	0.119	0.006	-0.048	-0.002	0.028	0.055	0.042	0.012	0.045	0.044	0.797	0.132	1	-0.035	0.027	0.069	-0.047	-0.107	0.023	-0.017	0.096
Cr	0.108	0.151	0.045	0.04	-0.043	0.06	-0.056	0.108	0.01	0.512	-0.053	0.319	0.53	-0.052	0.256	-0.217	-0.037	-0.041	0.006	-0.089	-0.035	1	0.289	-0.571	0.692	-0.026	0.207	-0.109	-0.149
UA	-0.1	-0.034	0.324	0.258	-0.065	0.279	-0.04	0.048	0.129	0.09	0.009	-0.033	-0.009	-0.074	-0.067	0.063	0.112	0.13	0.121	-0.246	0.027	0.289	1	-0.254	0.249	-0.032	0.084	-0.127	0.135
eGFR-EPI	-0.544	-0.295	0.076	0.072	0.076	0.038	0.197	-0.199	0.125	-0.329	0.001	-0.136	-0.258	0.062	-0.089	0.261	0.04	0.126	0.048	-0.041	0.069	-0.571	-0.254	1	-0.509	-0.081	-0.209	0.008	0.122
Urea	0.196	0.221	-0.024	0.034	0.015	-0.027	-0.003	0.086	-0.077	0.391	0.006	0.221	0.353	-0.06	0.143	-0.175	-0.071	-0.073	0.015	-0.021	-0.047	0.692	0.249	-0.509	1	-0.042	0.256	-0.102	-0.084
Na	0.176	0.058	-0.235	-0.248	-0.341	-0.065	-0.299	0.056	-0.062	0.052	0.112	0.073	0.121	-0.125	0.05	0.081	-0.027	-0.054	-0.208	0.114	-0.107	-0.026	-0.032	-0.081	-0.042	1	-0.135	0.171	-0.035
K	0.09	0.116	0.018	-0.008	0.092	-0.001	0.056	-0.03	-0.109	0.045	-0.037	0.033	0.07	-0.001	-0.036	-0.004	-0.001	-0.009	0.036	0.045	0.023	0.207	0.084	-0.209	0.256	-0.135	1	-0.038	0.158
CO2	0.095	0.056	-0.111	-0.1	-0.069	-0.067	-0.036	0.044	-0.051	-0.084	0.027	-0.025	-0.032	-0.073	-0.082	-0.134	-0.021	-0.038	-0.055	0.082	-0.017	-0.109	-0.127	0.008	-0.102	0.171	-0.038	1	0.014
Ca	-0.103	-0.098	0.122	0.114	0.055	0.051	0.061	0.013	0.106	-0.214	0.095	-0.133	-0.055	0.128	-0.06	0.466	0.096	0.114	0.136	0.021	0.096	-0.149	0.135	0.122	-0.084	-0.035	0.158	0.014	1
